# Supplementary material for: Neural correlates of motor-cognitive dual-tasking in young and old adults
Source: PLoS One. 2017 Dec 8;12(12):e0189025. doi: 10.1371/journal.pone.0189025 (PMC5722310; doi:10.1371/journal.pone.0189025)
Supplement: S2 Appendix — Montreal cognitive asessment (max. score of 30). (DOCX) [file pone.0189025.s002.docx]

## Sheet: Sheet1
Montreal Cognitive Assessment (MoCa)
Subject	MoCa
1a9r1y	26
1c9q2a	24
1l9w3s	29
1r9o8d	27
1w9e8l	30
1y9t8j	23
2a8i7h	27
2k8e2d	24
2l8z9k	29
2p8t2a	28
3k7u6l	25
3p7o4j	23
3q7i5y	28
4h6t8g	24
4j6i3m	28
4k6q8x	27
4n6z1b	30
4o6p1k	29
4t3p3h	28
4u6r3c	27
5h5o2n	24
5i5q2l	26
5n5p7s	29
6f4u4j	22
6n4r5k	24
6u4w5m	27
6v4i5c	28
7b3t8l	28
7f3q8v	25
7z3e8n	25
8d2w7c	24
8f2t2d	29
8r2q2j	24
8s2o2l	28
8t2r9b	23
8v2z7m	24
9a1p5m	30
9c1u4n	23
9e1w5k	25
9s1e4x	27
9x1r5h	21
9y1q6a	27
Note: subjects colored in red were excluded from the analysis
