# Supplementary material for: Neural correlates of motor-cognitive dual-tasking in young and old adults
Source: PLoS One. 2017 Dec 8;12(12):e0189025. doi: 10.1371/journal.pone.0189025 (PMC5722310; doi:10.1371/journal.pone.0189025)
Supplement: S5 Appendix — Center of pressure (CoP) velocity during normal standing and root-mean-square error (RMSE) angle between the avatar and the vertical during simulated standing. (DOCX) [file pone.0189025.s005.docx]

## Sheet: Sheet1
Subject	Group	Age (years)	Standing - CoP velocity (m/s)	Simulated standing - RMSE (degrees)
VY1	Young	24	0.00551094	7.66043
VY2	Young	21	0.00846609	13.9895
VY3	Young	21	0.00494531	7.98262
VY4	Young	21	0.00679942	9.1382
VY5	Young	21	0.00653405	8.87985
VY6	Young	25	0.00735769	8.04695
VY7	Young	20	0.00519265	8.21503
VY8	Young	21	0.00469364	8.56222
VY9	Young	20	0.00661464	8.17535
VY10	Young	20	0.00603662	7.76456
VY11	Young	21	0.00591569	7.77348
VY12	Young	20	0.00563219	9.83988
VO1	Old	66	0.0077891	8.19585
VO2	Old	65	0.00600215	14.345
VO3	Old	74	0.00699048	16.4782
VO4	Old	65	0.0060364	9.11304
VO5	Old	72	0.00916495	32.5449
VO6	Old	72	0.00744766	19.3395
VO7	Old	75	0.0104174	16.631
